# Supplementary material for: Live-Cell Imaging of Single Neurotrophin Receptor Molecules on Human Neurons in Alzheimer’s Disease
Source: Int J Mol Sci. 2021 Dec 9;22(24):13260. doi: 10.3390/ijms222413260 (PMC8708879; doi:10.3390/ijms222413260)
Supplement: Supplementary file 1 [file ijms-22-13260-s001.zip]

Archive with 6 entries (6 files):
- ijms-1474203-supplementary.pdf
- Movie S1.avi
- Movie S2.avi
- Movie S3.avi
- Movie S4.avi
- Movie S5.avi
